# Supplementary material for: A strategy to characterize chlorophyll protein interaction in LIL3
Source: Plant Methods. 2019 Jan 5;15:1. doi: 10.1186/s13007-018-0385-5 (PMC6320596; doi:10.1186/s13007-018-0385-5)
Supplement: Supplementary file 1 — Additional file 1: Table S1. The diameter of particles (values in nm) was recorded from samples in reconstitution buffer (methods) in the presence of DDM and Chl a (DDM CHLA), DTT and LIL3 (DTT LIL3), DDM, or DTT. Sample diameters were recorded after assembly of the reaction components (0H), 1 min after heating (100 °C) (0H B), and two hours after heating (2H B). The diameters from the mulitmodal polydisperse mean peak intensity profiles of each sample were arranged according to the intensity values as 1 (highest), 2 (middle), 3 (lowest) intensity (Peak). [file 13007_2018_385_MOESM1_ESM.xlsx]

## Sheet: Sheet1
Table S1, mulitmodal polydisperse mean peak intensity profiles
Sample	DDM Chl a			DTT LIL3			DDM			DTT
Peak	1	2	3	1	2	3	1	2	3	1	2	3
0H	13.06 +/-	763.65 +/- 58.19	1.17	363.27 +/- 158.65	1.12 +/- 0.02		10.70 +/- 0.82	1.18 +/- 0.03	470.07 +/- 189.46	1.13 +/- 0.001	377.43 +/- 31.632	4649 +/- 174.16
	1.27		+/- 0.44
0H B	13.65 +/- 2.29	682.56 +/- 218.33	1.97 +/-	290.83 +/- 47.39	1.11 +/- 0.01		10.42	361,33 +/- 39.34	1.16 +/- 0.09	1.15 +/- 0.02	532.63+/- 226.20	4222 +/- 627.91
			1.91				+/- 0.12
2H B	11.58 +/- 0.13	449.03+/- 35.86	1.39 +/- 0.22	484.97+/- 128.74	131.85 +/- 11.38	1.11 +/- 0.01	9.62 +/- 1.24	304.45 +/- 35.85	1.10 +/- 0.04	1.11 +/- 0.004	558.11+/- 60.01	4592 +/- 828.72
